# Supplementary material for: Urine 3-Nitrotyrosine and Serum HDL as Potential Biomarkers of Depression
Source: J Clin Med. 2023 Jan 3;12(1):377. doi: 10.3390/jcm12010377 (PMC9821220; doi:10.3390/jcm12010377)
Supplement: Supplementary file 1 [file jcm-12-00377-s001.zip]

Archive with 1 entries (1 files):
- jcm-2087831-supplementary.pdf
